# Supplementary material for: Factors Impacting COVID-19 Vaccine Uptake and Confidence Among Immigrant and Refugee Populations in Canada
Source: Int J Environ Res Public Health. 2025 Mar 26;22(4):493. doi: 10.3390/ijerph22040493 (PMC12027058; doi:10.3390/ijerph22040493)
Supplement: Supplementary file 1 [file ijerph-22-00493-s001.zip]

Archive with 1 entries (1 files):
- ijerph-3524651-supplementary.pdf
